# Supplementary material for: Hypomyelinating Leukodystrophy 15 (HLD15)-Associated Mutation of EPRS1 Leads to Its Polymeric Aggregation in Rab7-Positive Vesicle Structures, Inhibiting Oligodendroglial Cell Morphological Differentiation
Source: Polymers (Basel). 2021 Mar 29;13(7):1074. doi: 10.3390/polym13071074 (PMC8037150; doi:10.3390/polym13071074)
Supplement: Supplementary file 1 [file polymers-13-01074-s001.zip]

Archive with 15 entries (14 files):
- Supplemental/
- Supplemental/EPRS Figure legends (supplemental).docx
- __MACOSX/Supplemental/._EPRS Figure legends (supplemental).docx
- Supplemental/.DS_Store
- __MACOSX/Supplemental/._.DS_Store
- Supplemental/EPRS Figure S2.tif
- __MACOSX/Supplemental/._EPRS Figure S2.tif
- Supplemental/EPRS Figure S3.tif
- __MACOSX/Supplemental/._EPRS Figure S3.tif
- Supplemental/EPRS Figure S1.tif
- __MACOSX/Supplemental/._EPRS Figure S1.tif
- Supplemental/EPRS Figure S4.tif
- __MACOSX/Supplemental/._EPRS Figure S4.tif
- Supplemental/EPRS Figure S5.tif
- __MACOSX/Supplemental/._EPRS Figure S5.tif
